# Supplementary material for: Tailoring Can Improve Consumers’ Hygienic Food-Handling Behavior to Reduce the Transmission Risk of Antimicrobial-Resistant Bacteria through Food
Source: Eur J Investig Health Psychol Educ. 2022 Feb 1;12(2):169–92. doi: 10.3390/ejihpe12020014 (PMC8871282; doi:10.3390/ejihpe12020014)
Supplement: Supplementary file 1 [file ejihpe-12-00014-s001.zip]

Archive with 1 entries (1 files):
- ejihpe-1475785-supplementary.pdf
